# Supplementary material for: Effects of Fermented Soybean Hulls on Reproductive Performance, Blood Physiology and Immune Parameters Along with Fecal Microbiota in Sows
Source: Animals (Basel). 2024 Nov 25;14(23):3389. doi: 10.3390/ani14233389 (PMC11640145; doi:10.3390/ani14233389)
Supplement: Supplementary file 1 [file animals-14-03389-s001.zip]

Archive with 1 entries (1 files):
- animals-3196598-supplementary.pdf
